# Supplementary material for: Assessment of Soybean Oil Oxidative Stability from Rapid Analysis of its Minor Component Profile
Source: Molecules. 2020 Oct 21;25(20):4860. doi: 10.3390/molecules25204860 (PMC7594062; doi:10.3390/molecules25204860)
Supplement: Supplementary file 1 [file molecules-25-04860-s001.zip]

Archive with 1 entries (1 files):
- molecules-968551-supplementary.docx
